# Supplementary material for: Assembling Quality Genomes of Flax Fungal Pathogens from Oxford Nanopore Technologies Data
Source: J Fungi (Basel). 2023 Feb 26;9(3):301. doi: 10.3390/jof9030301 (PMC10055923; doi:10.3390/jof9030301)
Supplement: Supplementary file 1 [file jof-09-00301-s001.zip]

Archive with 6 entries (6 files):
- Table S1_2023.02.26.xlsx
- Table S2_2023.02.26.xlsx
- Table S3_2023.02.26.xlsx
- Table S4_2023.02.24.xlsx
- Table S5_2023.02.24.xlsx
- Table S6_2023.02.24.xlsx
