# Supplementary material for: Assembling Quality Genomes of Flax Fungal Pathogens from Oxford Nanopore Technologies Data
Source: J Fungi (Basel). 2023 Feb 26;9(3):301. doi: 10.3390/jof9030301 (PMC10055923; doi:10.3390/jof9030301)
Supplement: Supplementary file 1 [file jof-09-00301-s001.zip › Table S1_2023.02.26.xlsx]

## Sheet: Supplementary 1
Table S1. QUAST and BUSCO statistics of Colletotrichum lini strain #811 draft genome assemblies
		Raw data			Assembly statistics
Species	Strain	Basecalling quality	Basecalled data volume, Mb	N50 basecalled, kb	Assembler	no reference								with reference
						Length, Mb	Number of contigs	N50, Mb	L50	GC, %	BUSCO			Genome fraction, %	Duplication ratio	Genomic features		NG50, kb	LG50	Misassemblies	Number of misassembled contigs	Misassembled contigs length, Mb	Mismatches per 100 kb	Indels per 100 kb
											Complete, %	Duplicated, %	Fragmented, %			Complete	Partial
Colletotrichum lini	811	10	441	19.182	Canu	48.0711	443	0.153949	93	54.12	80.9	0.4	3.5	50.436	1.04	34786	38778	148.009	102	478	116	19.2643	4383.48	212.53
					Flye	52.8987	111	1.10588	15	54.05	89.7	0.3	2.08	54.844	1.043	41724	37484	1179.12	14	1077	41	35.0544	4515.33	202.34
					Miniasm	27.9304	290	0.109168	84	54.49	20.2	0	2.4	14.066	1.02	2020	28404	54.367	228	0	0	0	2936.27	11.03
					NextDenovo
					Ra	26.7904	248	0.122316	82	54.33	45.4	0.1	3.6	29.64	1.026	25650	17243	57.796	217	289	92	11.4541	4096.58	195.4
					Raven	32.2228	351	0.112569	104	54.04	50.8	0.1	3.1	31.408	1.028	19422	29298	68.708	-	229	87	10.1493	4592.02	205.65
					Shasta	27.1424	691	0.059186	142	54.21	41.3	0.1	3.5	27.409	1.032	15008	27144	15.811	503	186	88	5.48229	4783.89	234.75
					SmartDenovo	43.9	375	0.145	93	54.49	63	0.2	7.9	43.152	1.027	25792	40646	131.253	118	297	83	14.9097	4690.84	196.76
					Wtdbg2	50.3209	178	0.58732	26	54.26	67.4	0.2	5.5	46.614	1.024	24676	48039	577.436	27	323	33	17.2212	4366.98	181.26
		9	558	19.075	Canu	51.6776	260	0.329514	46	54.05	86.6	0.6	3.6	53.804	1.046	37660	40334	329.851	45	607	82	26.4656	4362.98	207.85
					Flye	53.0958	48	3.31265	7	54.03	92.7	0.2	2.3	55.936	1.043	44786	35010	3312.65	7	1338	18	38.6982	4473.44	199.8
					Miniasm	41.9297	297	0.178996	80	54.24	26.3	0	3	18.493	1.028	2640	38872	151.104	106	0	0	0	2980.44	16.97
					NextDenovo	0.083193	1	0.083193	1	53.63	0.3	0	0	0.122	1	148	71	-	-	0	0	0	4328.98	157.89
					Ra	43.4193	274	0.190902	74	54.1	70.7	0.2	6.2	47.202	1.032	39126	28077	170.787	95	493	109	20.2007	4044.01	182.16
					Raven	45.4954	285	0.203963	75	54.14	71.6	0.2	4.1	45.128	1.036	29104	38891	188.113	89	380	90	18.0207	4424.96	192.1
					Shasta	42.1271	762	0.08469	165	54.05	55.5	0.2	4.5	39.223	1.041	17926	44131	66.869	222	239	101	9.28122	5297.05	231.11
					SmartDenovo	49.5526	218	0.344952	45	54.3	72.5	0.2	9.1	49.828	1.033	32182	42390	335.213	47	416	65	21.9253	4453.65	190.31
					Wtdbg2	51.5706	98	1.30105	12	54.14	73.6	0.2	5.3	50.347	1.027	27748	49101	1403.52	11	564	21	22.7423	4423.2	198.21
		8	685	19.029	Canu	52.9031	174	0.530367	26	53.98	88.8	0.3	3.5	55.073	1.045	38914	40965	589.304	24	639	47	27.7619	4278.2	205.71
					Flye	53.3515	37	3.40842	6	54	93.7	0.3	2.1	56.372	1.043	45910	34160	3516.03	5	1690	14	45.7703	4634.37	214.34
					Miniasm	48.5014	191	0.385105	40	54.11	27	0	3.1	18.554	1.029	2516	40101	354.773	43	0	0	0	2969.86	14
					NextDenovo	40.0801	135	0.369122	35	53.71	69.8	0.2	1.4	41.66	1.042	35298	24671	291.072	51	459	56	17.386	3980.9	171.54
					Ra	50.4666	177	0.433776	37	54.11	82.2	0.1	7.4	54.348	1.037	45136	31914	428.808	38	701	73	28.1153	4122.96	181.03
					Raven	51.3932	160	0.492765	32	54.06	85.5	0.2	3.5	52.451	1.039	36540	40563	494.186	31	473	58	22.9812	4262.98	183.5
					Shasta	44.9733	709	0.099756	142	54.04	59.3	0.1	5.1	41.663	1.041	18750	47016	87.893	173	280	103	11.959	5300.15	218.06
					SmartDenovo	52.163	119	0.718943	22	54.1	77	0.2	9.5	53.069	1.038	36420	41643	735.496	21	731	43	28.3288	4443.75	199.25
					Wtdbg2	52.0983	81	2.1006	8	54.06	74.8	0.2	6.4	51.744	1.032	28594	49709	2100.6	8	700	18	25.4757	4599.9	225.53
		7	830	18.966	Canu	53.4483	134	0.814879	21	54	88.8	0.5	3.8	55.295	1.048	38292	41980	826.979	19	700	43	30.0388	4346.5	213.32
					Flye	53.3456	42	4.43709	5	54.02	93.5	0.2	2.2	56.302	1.044	45388	34634	4437.09	5	1520	13	41.978	4526.06	206.79
					Miniasm	50.5177	96	0.841611	22	54.13	23.6	0	2.6	16.079	1.031	2170	35553	841.611	22	0	0	0	2978.11	44882
					NextDenovo	52.3049	69	1.23813	13	53.97	91.6	0.3	2.1	55.279	1.044	45430	32813	1238.13	13	1181	35	35.396	4338.86	193.65
					Ra	52.493	98	0.870897	22	54.09	85.7	0.1	6.8	56.082	1.04	46478	32886	879.134	21	766	39	29.8648	4098.73	174.63
					Raven	52.8012	90	0.945062	19	54.08	89.9	0.2	2.6	54.676	1.041	40660	38666	954.79	18	784	36	30.521	4348.11	196.38
					Shasta	46.1426	663	0.11257	132	54.06	61.6	0.1	5.1	42.722	1.041	19610	47960	103.704	153	297	105	12.8472	5260.48	218.62
					SmartDenovo	52.6681	85	1.14625	17	54.06	76.6	0.2	9.7	53.339	1.039	36114	42255	1186.68	16	958	31	32.3731	4577.72	208.95
					Wtdbg2	51.8106	40	3.20142	6	54	71	0.1	6.4	51.163	1.035	27012	50902	3201.43	6	1085	10	32.7744	5121.58	270.14
		Basecalled data volume, millions of bases – data volume obtained after basecalling with different quality thresholds (min_qscore)
		N50 basecalled, kb – N50 of data obtained after basecalling with different quality thresholds (min_qscore)
		BUSCO: the glomerellales_odb10 dataset
		Genomic features: “Partial” – partially covered features (an assembly containes at least 100 bp of a feature (CDS, exons, etc.) but not its whole sequence)
		The used colors indicate estimations of the value quality: from dark green (best) to bright red (worst)
		The grey line indicates the absence of assembly
		Bold font indicates the most quality assembly
		The following reference genome was used: Colletotrichum higginsianum IMI 349063 (GCA_001672515.1)
