# Supplementary material for: Assembling Quality Genomes of Flax Fungal Pathogens from Oxford Nanopore Technologies Data
Source: J Fungi (Basel). 2023 Feb 26;9(3):301. doi: 10.3390/jof9030301 (PMC10055923; doi:10.3390/jof9030301)
Supplement: Supplementary file 1 [file jof-09-00301-s001.zip › Table S2_2023.02.26.xlsx]

## Sheet: Supplementary 2
Table S2. QUAST and BUSCO statistics of A. pullulansstrain #16 draft genome assemblies
		Raw data			Assembly statistics
Species	Strain	Basecalling quality	Basecalled data volume, Mb	N50 basecalled, kb	Assembler	no reference								with reference
						Length, Mb	Number of contigs	N50, Mb	L50	GC, %	BUSCO			Genome fraction, %	Duplication ratio	Genomic features		NG50, kb	LG50	Misassemblies	Number of misassembled contigs	Misassembled contigs length, Mb	Mismatches per 100 kb	Indels per 100 kb
											Complete, %	Duplicated, %	Fragmented, %			Complete	Partial
Aureobasidium pullulans	16	10	2145	6.256	Canu	29.4855	32	2.38466	5	50.16	98.8	0.2	0.3	84.205	1.017	86676	3890	2384.66	5	525	21	29.2362	2100.25	261.39
					Flye	29.3884	74	2.23117	6	50.16	99.1	1.2	0.2	83.811	1.018	86654	3904	2231.17	6	527	34	29.0952	2120.43	251.84
					Miniasm	26.7429	142	0.266408	33	50.16	37.8	0.1	12.7	49.283	1.006	15812	48879	251.357	41	308	85	19.1953	7684.36	568.49
					NextDenovo	29.0092	61	1.14422	9	50.16	94.9	0.2	1.9	83.552	1.009	86166	4026	930.907	10	494	56	28.5112	2104.27	261.78
					Ra	28.8723	87	0.519804	21	50.16	95	0.4	1.7	82.918	1.01	85450	4155	427.592	24	487	78	28.0957	2101.96	251.53
					Raven	29.0845	20	2.29582	5	50.16	99.1	0.2	0.2	83.888	1.006	86445	4031	2295.82	5	515	19	29.0469	2099.82	249.77
					Shasta	24.9787	639	0.059179	137	50.16	72.2	0.1	5.3	71.05	1.011	70902	7356	46.107	195	340	194	11.0804	2185.63	410.47
					SmartDenovo	31.0538	637	0.060025	174	50.16	71	2.2	7.1	70.131	1.189	68402	9064	60.025	174	1394	571	28.768	3108.95	584.18
					Wtdbg2	32.9491	859	0.524959	20	50.16	94.3	0.3	1.3	82.085	1.063	84327	4814	557.274	19	673	222	29.2034	2313.65	333.94
		Basecalled data volume, millions of bases – data volume obtained after basecalling with different quality thresholds (min_qscore).
		N50 basecalled, kb – N50 of data obtained after basecalling with different quality thresholds (min_qscore)
		BUSCO: the dothideomycetes_odb10 dataset
		Genomic features: “Partial” – partially covered features (an assembly containes at least 100 bp of a feature (CDS, exons, etc.) but not its whole sequence)
		The used colors indicate estimations of the value quality: from dark green (best) to bright red (worst)
		Bold font indicates the most quality assembly
		The following reference genome was used: Aureobasidium pullulans (GCA_903819485.1)
