# Supplementary material for: Assembling Quality Genomes of Flax Fungal Pathogens from Oxford Nanopore Technologies Data
Source: J Fungi (Basel). 2023 Feb 26;9(3):301. doi: 10.3390/jof9030301 (PMC10055923; doi:10.3390/jof9030301)
Supplement: Supplementary file 1 [file jof-09-00301-s001.zip › Table S3_2023.02.26.xlsx]

## Sheet: Supplementary 3
Table S3. QUAST and BUSCO statistics of F. verticillioides (F. moniliforme) strain #366 draft genome assemblies
		Raw data			Assembly statistics
Species	Strain	Basecalling quality	Basecalled data volume, Mb	N50 basecalled, kb	Assembler	no reference								with reference
						Length, Mb	Number of contigs	N50, Mb	L50	GC, %	BUSCO			Genome fraction, %	Duplication ratio	Genomic features		NG50, kb	LG50	Misassemblies	Number of misassembled contigs	Misassembled contigs length, Mb	Mismatches per 100 kb	Indels per 100 kb
											Complete, %	Duplicated, %	Fragmented, %			Complete	Partial
Fusarium verticillioides (Fusarium moniliforme)	366	10	5060	6.556	Canu	44.1069	54	4.35642	5	47.86	94.5	0.2	2.9	95.957	1.015	2119	177	4356.42	5	564	36	43.6681	439.9	47.32
					Flye	43.4513	337	1.17515	12	48.07	95.2	1.3	2.3	95.742	1.018	2097	195	1175.15	12	443	94	40.9075	442.16	39.25
					Miniasm	36.6672	364	0.156667	78	48.1	36.1	0.2	10.1	60.982	1.052	500	908	136.179	97	561	259	28.9216	5510.84	1212.51
					NextDenovo	42.4564	102	0.996919	13	47.94	89.7	0.4	5.2	93.796	1.01	2112	168	996.919	13	493	68	38.6847	456.01	80.04
					Ra	41.6732	160	0.392422	35	48.38	93.4	0.7	1.9	93.179	1.01	1898	142	392.422	35	368	97	32.6769	436.87	38.73
					Raven	43.4085	42	1.8196	10	47.73	96.1	0.3	1.7	95.848	1.006	2106	183	1883.82	9	540	35	43.0869	447.87	39.06
					Shasta	39.2917	940	0.062273	195	48.13	74.4	0.2	10	86.906	1.014	1896	210	57.418	220	325	171	10.5297	493.16	257.94
					SmartDenovo	39.8944	1123	0.03663	398	47.74	51.5	4.2	6.2	58.608	1.461	924	233	35.688	431	2382	1020	37.0547	1439.09	752.18
					Wtdbg2	58.1379	2852	0.077983	184	47.89	76.9	0.8	7.2	87.502	1.197	1851	295	123.26	102	1772	1037	40.4212	1158.99	445.84
		Basecalled data volume, millions of bases – data volume obtained after basecalling with different quality thresholds (min_qscore).
		N50 basecalled, kb – N50 of data obtained after basecalling with different quality thresholds (min_qscore)
		BUSCO: the hypocreales-odb10 dataset
		Genomic features: “Partial” – partially covered features (an assembly containes at least 100 bp of a feature (CDS, exons, etc.) but not its whole sequence)
		The used colors indicate estimations of the value quality: from dark green (best) to bright red (worst)
		Bold font indicates the most quality assembly
		The following reference genome was used: Fusarium verticillioides (GCA_003316995.2)
