# Supplementary material for: Assembling Quality Genomes of Flax Fungal Pathogens from Oxford Nanopore Technologies Data
Source: J Fungi (Basel). 2023 Feb 26;9(3):301. doi: 10.3390/jof9030301 (PMC10055923; doi:10.3390/jof9030301)
Supplement: Supplementary file 1 [file jof-09-00301-s001.zip › Table S4_2023.02.24.xlsx]

## Sheet: Supplementary 4
Table S4. QUAST and BUSCO statistics of Colletotrichum lini #811 polished genome assemblies
Species	Strain	Polisher	no reference						with reference
			Length, Mb	Number of contigs	N50, Mb	BUSCO			Genome fraction, %	Genomic features		Misassemblies	Number of misassembled contigs	Misassembled contigs length, Mb	Mismatches per 100 kb	Indels per 100 kb
						Complete, %	Duplicated, %	Fragmented, %		Complete	Partial
Colletotrichum lini	811	--	53.3456	42	4.43709	93.5	0.2	2.2	56.302	45388	34634	1520	13	41.9	4526.06	206.79
		Homopolish	53.3599	42	4.43816	96.3	0.2	0.9	61.153	64784	16926	1924	17	50	4131.42	123.81
		Homopolish x2	53.3656	42	4.43857	96.4	0.2	0.9	61.693	66168	15712	1923	17	50.051	4109.71	116.14
		Homopolish x3	53.366	42	4.4386	96.4	0.2	0.8	61.813	66254	15619	1982	18	50.9043	4110.7	116.96
		MarginPolish	53.4206	37	4.44585	85.4	0.2	7.2	56.423	46334	33712	1531	12	42.1	4515.42	198.97
		MarginPolish x2	53.4034	33	4.44561	85.3	0.2	7.2	56.45	46402	33618	1533	12	42.1	4512.58	199.83
		MarginPolish x3	53.4038	33	4.44561	85.3	0.2	7.2	56.412	46356	33672	1531	12	42.1	4517.87	199.59
		Medaka	53.3907	42	4.4402	89.4	0.2	5.1	56.774	49422	30408	1529	14	42.3	4449.41	191.19
		Medaka x2	53.392	42	4.44013	89.4	0.2	5.1	56.725	49414	30384	1523	14	42.3	4447.85	189.93
		Medaka x3	53.3925	42	4.44016	89.4	0.2	5.1	56.747	49408	30388	1529	14	42.3	4446.42	189.94
		NextPolish	53.3675	42	4.43818	87.6	0.2	6.1	56.555	47748	32139	1517	13	41.9	4461.94	192.37
		NextPolish x2	53.3679	42	4.43822	87.5	0.2	6.2	56.573	47776	32105	1512	13	41.9	4459.33	192.1
		NextPolish x3	53.3684	42	4.4382	87.6	0.2	6.1	56.609	47844	32051	1514	13	41.9	4458.22	192.8
		Pepper	53.2571	35	4.43093	86.9	0.2	5.7	56.015	46496	33093	1531	12	41.9	4546.49	197.85
		Pepper x2	53.2263	30	4.43027	89.1	0.2	4.5	56.212	48284	31218	1525	12	41.9	4489.54	190.24
		Pepper x3	53.2107	29	4.42951	87.3	0.2	5.5	56.027	46876	32646	1534	12	41.9	4538.57	195.91
		Racon	53.4264	36	4.44313	86.1	0.2	7.1	56.504	46356	33566	1532	12	42	4483.45	199.37
		Racon x2	53.4012	34	4.44243	86	0.2	7.2	56.528	46482	33479	1534	12	42	4486.9	200.36
		Racon x3	53.3856	33	4.44119	85.7	0.2	7.3	56.435	46224	33700	1520	12	42	4478.72	198.26
		-- - assembly of Flye from basecalled data with min_qscore = 7, which was polished
		BUSCO: the glomerellales_odb10 dataset
		Genomic features: “Partial” – partially covered features (an assembly containes at least 100 bp of a feature (CDS, exons, etc.) but not its whole sequence)
		The used colors indicate estimations of the value quality: from dark green (best) to bright red (worst)
		Bold font indicates the most quality assembly
		All required prior alignments were made with Minimap2
		The following reference genome was used: Colletotrichum higginsianum IMI 349063 (GCA_001672515.1)
