# Supplementary material for: Assembling Quality Genomes of Flax Fungal Pathogens from Oxford Nanopore Technologies Data
Source: J Fungi (Basel). 2023 Feb 26;9(3):301. doi: 10.3390/jof9030301 (PMC10055923; doi:10.3390/jof9030301)
Supplement: Supplementary file 1 [file jof-09-00301-s001.zip › Table S5_2023.02.24.xlsx]

## Sheet: Supplementary 5
Table S5. QUAST and BUSCO statistics of Aureobasidium pullulans #16 polished genome assemblies
Species	Strain	Polisher	no reference						with reference
			Length, Mb	Number of contigs	N50, Mb	BUSCO			Genome fraction, %	Genomic features		Misassemblies	Number of misassembled contigs	Misassembled contigs length, Mb	Mismatches per 100 kb	Indels per 100 kb
						Complete, %	Duplicated, %	Fragmented, %		Complete	Partial
Aureobasidium pullulans	16	--	29.4855	32	2.38466	98.8	0.2	0.3	84.205	86676	3890	525	21	29.2362	2100.25	261.39
		Homopolish	29.4878	32	2.3848	97.2	0.1	0.9	84.248	86879	3694	528	21	29.2384	2101.64	245.46
		Homopolish x2	29.4889	32	2.38489	97.2	0.1	0.9	84.261	86905	3682	528	21	29.2394	2101.69	244.24
		Homopolish x3	29.4889	32	2.38489	97.2	0.1	0.9	84.262	86905	3682	528	21	29.2395	2102	244.15
		MarginPolish	29.422	31	2.38598	96.1	0.1	1.1	84.089	86503	4138	523	20	29.2254	2105.5	276.64
		MarginPolish x2	29.2691	23	2.38603	96.1	0.1	1.1	84.162	86503	4133	520	20	29.2068	2103.5	277.41
		MarginPolish x3	29.2637	23	2.38603	96.1	0.1	1.1	84.174	86503	4133	522	20	29.2015	2102.99	278.22
		Medaka	29.4735	32	2.38504	99.4	0.1	0.1	84.27	86897	3687	527	21	29.2239	2100.77	261.68
		Medaka x2	29.4561	32	2.38504	97.1	0.1	1.1	84.287	86761	3806	519	21	29.2065	2098.86	259.03
		Medaka x3	29.4443	32	2.38505	97.1	0.1	1.1	84.286	86766	3801	521	21	29.1947	2099.03	257.91
		NextPolish	29.4413	32	2.38484	96.2	0.1	1.6	84.224	86785	3783	519	21	29.1918	2101.61	261.03
		NextPolish x2	29.4239	32	2.38482	96.2	0.1	1.6	84.254	86646	3910	516	21	29.1741	2100.74	258.74
		NextPolish x3	29.4211	32	2.38485	96.2	0.1	1.6	84.207	86646	3910	514	20	29.1553	2101.97	259.59
		Pepper	29.48	31	2.3853	94.9	0.1	2.5	84.256	86621	3989	526	22	29.2625	2105.3	266.47
		Pepper x2	29.4702	31	2.38523	94.9	0.1	2.5	84.234	86653	3960	523	21	29.238	2103.03	266.65
		Pepper x3	29.4683	31	2.3853	94.5	0.1	2.8	84.251	86596	4007	522	22	29.2539	2109.55	267.51
		Racon	29.4831	31	2.38589	99.1	0.1	0.2	84.212	86610	3923	529	23	29.2798	2096.26	260.66
		Racon x2	29.4698	31	2.38561	99.1	0.1	0.2	84.294	86693	3878	532	25	29.3204	2111.33	259.27
		Racon x3	29.468	31	2.38554	96.4	0.1	1.5	84.175	86482	4056	537	27	29.3758	2104.44	257.72
		-- - assembly of Canu from basecalled data with min_qscore = 10, which was polished
		BUSCO: the dothideomycetes_odb10 dataset
		Genomic features: “Partial” – partially covered features (an assembly containes at least 100 bp of a feature (CDS, exons, etc.) but not its whole sequence)
		The used colors indicate estimations of the value quality: from dark green (best) to bright red (worst)
		Bold font indicates the most quality assembly
		All required prior alignments were made with Minimap2
		The following reference genome was used: Aureobasidium pullulans (GCA_903819485.1)
