# Supplementary material for: Assembling Quality Genomes of Flax Fungal Pathogens from Oxford Nanopore Technologies Data
Source: J Fungi (Basel). 2023 Feb 26;9(3):301. doi: 10.3390/jof9030301 (PMC10055923; doi:10.3390/jof9030301)
Supplement: Supplementary file 1 [file jof-09-00301-s001.zip › Table S6_2023.02.24.xlsx]

## Sheet: Supplementary 6
Table S6. QUAST and BUSCO statistics of Fusarium verticillioides (Fusarium moniliforme) #366 polished genome assemblies
Species	Strain	Polisher	no reference						with reference
			Length, Mb	Number of contigs	N50, Mb	BUSCO			Genome fraction, %	Genomic features		Misassemblies	Number of misassembled contigs	Misassembled contigs length, Mb	Mismatches per 100 kb	Indels per 100 kb
						Complete, %	Duplicated, %	Fragmented, %		Complete	Partial
Fusarium verticillioides (Fusarium moniliforme)	366	--	44.1069	54	4.35642	94.5	0.2	2.9	95.957	2119	177	564	36	43.6681	439.9	47.32
		Homopolish	44.1207	54	4.35786	97.8	0.1	0.5	95.958	2113	179	561	36	43.6813	440.1	24.73
		Homopolish x2	44.1213	54	4.3579	97.8	0.1	0.5	95.961	2113	179	563	36	43.6818	440.2	24.37
		Homopolish x3	44.1213	54	4.35791	97.8	0.1	0.5	95.96	2113	178	557	36	43.6819	439.98	24.4
		MarginPolish	43.8287	54	4.36073	86	0.2	9	95.945	2102	189	480	11	43.125	437.86	82.25
		MarginPolish x2	43.4248	31	4.3608	85.9	0.2	9.1	95.945	2102	189	485	12	43.1314	437.74	83.26
		MarginPolish x3	43.4211	31	4.36078	85.9	0.2	9.1	95.945	2102	188	483	12	43.1318	437.43	82.68
		Medaka	44.1119	54	4.35809	97.5	0.1	0.7	95.957	2119	174	562	36	43.6809	439.85	29.56
		Medaka x2	44.0882	54	4.35813	97.5	0.1	0.8	95.958	2119	174	563	36	43.6767	440.06	29.58
		Medaka x3	44.0642	54	4.35815	97.5	0.1	0.8	95.958	2119	174	561	36	43.6723	439.92	29.53
		NextPolish	44.0973	54	4.35714	95.3	0.1	2.3	95.957	2118	177	559	36	43.6718	439.65	40.46
		NextPolish x2	44.0707	54	4.35715	95.3	0.1	2.3	95.956	2118	177	562	36	43.6656	439.49	40.36
		NextPolish x3	44.0679	54	4.35715	95.3	0.1	2.3	95.956	2118	177	562	36	43.6675	439.55	40.4
		Pepper	43.9453	54	4.35739	97.5	0.1	0.8	95.959	2115	178	554	36	43.6733	442.14	35.11
		Pepper x2	43.9306	54	4.35715	97.6	0.1	0.8	95.959	2115	178	558	35	43.6663	441.33	31.3
		Pepper x3	43.9192	53	4.357	97.6	0.1	0.7	95.96	2119	174	555	35	43.6599	439.85	31.57
		Racon	43.9716	53	4.36064	97.5	0.2	2.1	95.957	2118	174	558	36	43.6975	439.53	38.7
		Racon x2	43.9723	53	4.36047	95.5	0.2	2.1	95.961	2116	178	564	36	43.6985	439.46	38.28
		Racon x3	43.9606	53	4.36097	95.8	0.2	2	95.952	2117	177	566	36	43.689	438.96	38.21
		-- - assembly of Canu from basecalled data with min_qscore = 10, which was polished
		BUSCO: the hypocreales-odb10 dataset
		Genomic features: “Partial” – partially covered features (an assembly containes at least 100 bp of a feature (CDS, exons, etc.) but not its whole sequence)
		The used colors indicate estimations of the value quality: from dark green (best) to bright red (worst)
		Bold font indicates the most quality assembly
		All required prior alignments were made with Minimap2
		The following reference genome was used: Fusarium verticillioides (GCA_003316995.2)
